# Supplementary material for: Panobinostat Induced Spatial In Situ Biomarkers Predictive of Anti-PD-1 Efficacy in Mouse Mammary Carcinoma
Source: Cells. 2023 Jan 13;12(2):308. doi: 10.3390/cells12020308 (PMC9856407; doi:10.3390/cells12020308)
Supplement: Supplementary file 1 [file cells-12-00308-s001.zip]

Archive with 1 entries (1 files):
- cells-2038708-supplementary.pdf
